# Supplementary material for: Low-Temperature Stress-Induced Hepatic Injury in Darkbarbel Catfish (Pelteobagrus vachelli): Mediated by Gut–Liver Axis Dysregulation
Source: Antioxidants (Basel). 2025 Jun 21;14(7):762. doi: 10.3390/antiox14070762 (PMC12291868; doi:10.3390/antiox14070762)
Supplement: Supplementary file 1 [file antioxidants-14-00762-s001.zip]

Archive with 1 entries (1 files):
- antioxidants-3652978-supplementary.pdf
